# Supplementary material for: CYPSI: a structure-based interface for cytochrome P450s and ligands in Arabidopsis thaliana
Source: BMC Bioinformatics. 2012 Dec 20;13:332. doi: 10.1186/1471-2105-13-332 (PMC3598710; doi:10.1186/1471-2105-13-332)
Supplement: Additional file 2: Table S1 — Metabolic pathways, substrates and products of the A. thaliana CYPs. [file 1471-2105-13-332-S2.xls]

## Sheet: Sheet1
Additional File 1 - Table S1. Metabolic pathway, substrates and products of the Arabidopsis CYPs
Family	CYPs	PMN ID	pathway	substrate	product	Credibility
51	CYP51G1	PWY-2541	plant sterol biosynthesis I	Obtusifoliol;	14-demethy-obtusifoliol;	na
51	CYP51G2	PWY-2541	plant sterol biosynthesis I	Obtusifoliol;	14-demethy-obtusifoliol;	y
51	CYP51G1	PWY-6663	plant sterol biosynthesis II	4α,14α-dimethyl-5α-cholesta-8,24-dien-3β-ol;	4α-methyl-5α-cholesta-8,14,24-trien-3β-ol;	na
71	CYP71A12	CAMALEXIN-SYN	camalexin biosynthesis	indole-3-acetaldoxime;	Indole-3-acetonitrile;	y
71	CYP71A13	CAMALEXIN-SYN	camalexin biosynthesis	indole-3-acetaldoxime;	Indole-3-acetonitrile;	y
71	CYP71A14	CAMALEXIN-SYN	camalexin biosynthesis	indole-3-acetaldoxime;	Indole-3-acetonitrile;	na
71	CYP71A15	CAMALEXIN-SYN	camalexin biosynthesis	indole-3-acetaldoxime;	Indole-3-acetonitrile;	na
71	CYP71A16	CAMALEXIN-SYN	camalexin biosynthesis	indole-3-acetaldoxime;	Indole-3-acetonitrile;	na
71	CYP71A18	CAMALEXIN-SYN	camalexin biosynthesis	indole-3-acetaldoxime;	Indole-3-acetonitrile;	na
71	CYP71A19	CAMALEXIN-SYN	camalexin biosynthesis	indole-3-acetaldoxime;	Indole-3-acetonitrile;	na
71	CYP71A20	CAMALEXIN-SYN	camalexin biosynthesis	indole-3-acetaldoxime;	Indole-3-acetonitrile;	na
71	CYP71B15	CAMALEXIN-SYN	camalexin biosynthesis	cysteine-indole-3-acetonitrile;	dihydrocamalexic Acid;	y
				dihydrocamalexic Acid;	camalexin;
71	CYP71A18	PWY-1121	suberin biosynthesis	Oleic Acid;	18-hydroxyOleic Acid;	na
71	CYP71A12	PWY-581	IAA biosynthesis I	indole-3-acetaldoxime;	Indole-3-acetonitrile;	y
71	CYP71A13	PWY-581	IAA biosynthesis I	indole-3-acetaldoxime;	Indole-3-acetonitrile;	y
71	CYP71A14	PWY-581	IAA biosynthesis I	indole-3-acetaldoxime;	Indole-3-acetonitrile;	na
71	CYP71A15	PWY-581	IAA biosynthesis I	indole-3-acetaldoxime;	Indole-3-acetonitrile;	na
71	CYP71A16	PWY-581	IAA biosynthesis I	indole-3-acetaldoxime;	Indole-3-acetonitrile;	na
71	CYP71A18	PWY-581	IAA biosynthesis I	indole-3-acetaldoxime;	Indole-3-acetonitrile;	na
71	CYP71A19	PWY-581	IAA biosynthesis I	indole-3-acetaldoxime;	Indole-3-acetonitrile;	na
71	CYP71A20	PWY-581	IAA biosynthesis I	indole-3-acetaldoxime;	Indole-3-acetonitrile;	na
73	CYP73A5	PWY-1121	suberin biosynthesis	t-cinnamic Acid;	p-coumaric Acid;	y
73	CYP73A5	PWY1F-467	phenylpropanoid biosynthesis, initial reactions	t-cinnamic Acid;	p-coumaric Acid;	y
74	CYP74B2	PWY-5410	13-LOX and 13-HPL pathway	13-hydroperoxy alpha-linoleic Acid; 13-hydroperoxy alpha-linolenic Acid;	12-oxo-cis-9-dodecenoic Acid;	y
74	CYP74A	PWY-735	jasmonic acid biosynthesis	13-hydroperoxy alpha-linolenic Acid;	12,13(S)-epoxylinolenate;	y
75	CYP75B1	PWY1F-823	leucopelargonidin and leucocyanidin biosynthesis	Dihydrokaempferol;	Dihydroquercetin;	y
75	CYP75B1	PWY-3101	flavonol biosynthesis	Dihydrokaempferol;	Dihydroquercetin;	y
75	CYP75B1	PWY-5060	luteolin biosynthesis	naringenin;	eriodictyol;	na
75	CYP75B1	PWY-5152	leucodelphinidin biosynthesis	Dihydrokaempferol;	Dihydroquercetin;	y
76	CYP76C1	PWY1F-823	leucopelargonidin and leucocyanidin biosynthesis	Dihydrokaempferol;	Dihydroquercetin;	na
76	CYP76C1	PWY-3101	flavonol biosynthesis	Dihydrokaempferol;	Dihydroquercetin;	na
76	CYP76C1	PWY-5060	luteolin biosynthesis	naringenin;	eriodictyol;	na
76	CYP76C1	PWY-5152	leucodelphinidin biosynthesis	Dihydrokaempferol;	Dihydroquercetin;	na
77	CYP77A6	PWY-321	cutin biosynthesis	16-hydroxypalmitate;	10,16-Dihydroxypalmitate;	y
77	CYP77A4	PWY-6710	poly-hydroxy fatty acids biosynthesis	Linoleic Acid; Oleic Acid;	9,10-12,13-diepoxyoctadecanoic Acid; 12,13-Epoxyoctadeca-9-enoic Acid; 15,16-epoxyoctadeca-9,12-dienoic Acid; 12,13-dihydroxyoctadeca-9-enoic Acid; 9,10-epoxystearic Acid; 10-hydroxylauric Acid; 11-hydroxylauric Acid; 7-hydroxylauric Acid; 8-hydroxylauric Acid; 9-hydroxylauric Acid; 12,13-epoxyoctadeca-9,15-dienoic; 9,10-epoxyoctadeca-12,15-dienoic;	y
78	CYP78A9	PWY1F-823	leucopelargonidin and leucocyanidin biosynthesis	Dihydrokaempferol;	Dihydroquercetin;	na
78	CYP78A9	PWY-3101	flavonol biosynthesis	Dihydrokaempferol;	Dihydroquercetin;	na
78	CYP78A9	PWY-5060	luteolin biosynthesis	naringenin;	eriodictyol;	na
78	CYP78A9	PWY-5152	leucodelphinidin biosynthesis	Dihydrokaempferol;	Dihydroquercetin;	na
79	CYP79B2	CAMALEXIN-SYN	camalexin biosynthesis	L-TRYPTOPHAN;	indole-3-acetaldoxime;	y
79	CYP79B3	CAMALEXIN-SYN	camalexin biosynthesis	L-TRYPTOPHAN;	indole-3-acetaldoxime;	y
79	CYP79F1	PWY-1187	glucosinolate biosynthesis from homomethionine	homomethionine;	4-methylthiobutanaldoxime;	y
79	CYP79F2	PWY-1187	glucosinolate biosynthesis from homomethionine	homomethionine;	4-methylthiobutanaldoxime;	y
79	CYP79A2	PWY-2821	glucosinolate biosynthesis from phenylalanine	L-PHENYLALANINE;	phenylacetaldoxime;	y
79	CYP79A3P	PWY-2821	glucosinolate biosynthesis from phenylalanine	L-PHENYLALANINE;	phenylacetaldoxime;	na
79	CYP79B2	PWY-581	IAA biosynthesis I	L-TRYPTOPHAN;	indole-3-acetaldoxime;	y
79	CYP79B3	PWY-581	IAA biosynthesis I	L-TRYPTOPHAN;	indole-3-acetaldoxime;	y
79	CYP79B2	PWY-601	glucosinolate biosynthesis from tryptophan	L-TRYPTOPHAN;	indole-3-acetaldoxime;	y
79	CYP79B3	PWY-601	glucosinolate biosynthesis from tryptophan	L-TRYPTOPHAN;	indole-3-acetaldoxime;	y
79	CYP79F1	PWYQT-4471	glucosinolate biosynthesis from dihomomethionine	dihomomethionine;	5-methylthiopentanaldoxime;	y
79	CYP79F1	PWYQT-4472	glucosinolate biosynthesis from trihomomethionine	trihomomethionine;	6-methylthiohexanaldoxime;	y
79	CYP79F1	PWYQT-4473	glucosinolate biosynthesis from tetrahomomethionine	tetrahomomethionine;	7-methylthioheptanaldoxime;	y
79	CYP79F1	PWYQT-4474	glucosinolate biosynthesis from pentahomomethionine	pentahomomethionine;	8-methylthiooctanaldoxime;	y
79	CYP79F2	PWYQT-4474	glucosinolate biosynthesis from pentahomomethionine	pentahomomethionine;	8-methylthiooctanaldoxime;	y
79	CYP79F1	PWYQT-4475	glucosinolate biosynthesis from hexahomomethionine	hexahomomethionine;	9-methylthiononanaldoxime;	y
79	CYP79F2	PWYQT-4475	glucosinolate biosynthesis from hexahomomethionine	hexahomomethionine;	9-methylthiononanaldoxime;	y
81	CYP81F1	PWY-601	glucosinolate biosynthesis from tryptophan	indol-3-ylmethylglucosinolate;	4-hydroxy-3-ylmethylglucosinolate;	na
81	CYP81F2	PWY-601	glucosinolate biosynthesis from tryptophan	indol-3-ylmethylglucosinolate;	4-hydroxy-3-ylmethylglucosinolate;	y
81	CYP81F3	PWY-601	glucosinolate biosynthesis from tryptophan	indol-3-ylmethylglucosinolate;	4-hydroxy-3-ylmethylglucosinolate;	na
81	CYP81F4	PWY-601	glucosinolate biosynthesis from tryptophan	indol-3-ylmethylglucosinolate;	4-hydroxy-3-ylmethylglucosinolate;	na
81	CYP81F1	PWYQT-4477	indole glucosinolate breakdown (active in intact plant cell)	indol-3-ylmethylglucosinolate;	4-hydroxy-3-ylmethylglucosinolate;	na
81	CYP81F2	PWYQT-4477	indole glucosinolate breakdown (active in intact plant cell)	indol-3-ylmethylglucosinolate;	4-hydroxy-3-ylmethylglucosinolate;	y
81	CYP81F3	PWYQT-4477	indole glucosinolate breakdown (active in intact plant cell)	indol-3-ylmethylglucosinolate;	4-hydroxy-3-ylmethylglucosinolate;	na
82	CYP82G1	PWY-5434	(3E)-4,8-dimethylnona-1,3,7-triene biosynthesis	(E)-nerolidol; Geranyl linalool;	4,8-dimethyl-1,3,7-nonatriene; 4,8,12-trimethyltrideca-1,3,7,11-tetraene;	y
82	CYP82G1	PWY-6668	(E,E)-4,8,12-trimethyltrideca-1,3,7,11-tetraene biosynthesis	(E)-nerolidol; Geranyl linalool;	4,8-dimethyl-1,3,7-nonatriene; 4,8,12-trimethyltrideca-1,3,7,11-tetraene;	y
82	CYP82C2		8-methoxypsoralen	8-Methoxypsoralen;	5-Hydroxy-8-Methoxypsoralen;	na
82	CYP82C4		8-methoxypsoralen	8-Methoxypsoralen;	5-Hydroxy-8-Methoxypsoralen;	na
83	CYP83A1	PWY-1187	glucosinolate biosynthesis from homomethionine	4-methylthiobutanaldoxime;	4-methylthiobutanonitrile oxide;	y
83	CYP83A1	PWY-2821	glucosinolate biosynthesis from phenylalanine	phenylacetaldoxime;	phenylacetonitrile oxide;	y
83	CYP83B1	PWY-2821	glucosinolate biosynthesis from phenylalanine	phenylacetaldoxime; indole-3-acetaldoxime; p-hydroxyphenylacetaldoxime;	phenylacetonitrile oxide; S-alkyl-thiohydroximate; p-hydroxyphenylacetaldoxime_aci-nitro;	y
83	CYP83B1	PWY-601	glucosinolate biosynthesis from tryptophan	indole-3-acetaldoxime;	indole-3-acetonitrile oxide;	na
83	CYP83A1	PWYQT-4471	glucosinolate biosynthesis from dihomomethionine	5-methylthiopentanaldoxime;	5-methylthiopentanonitrile oxide;	y
83	CYP83A1	PWYQT-4472	glucosinolate biosynthesis from trihomomethionine	6-methylthiohexanaldoxime;	6-methylthiohexanonitrile oxide;	y
83	CYP83A1	PWYQT-4473	glucosinolate biosynthesis from tetrahomomethionine	7-methylthioheptanaldoxime;	7-methylthioheptanonitrile oxide;	y
83	CYP83A1	PWYQT-4474	glucosinolate biosynthesis from pentahomomethionine	8-methylthiooctanaldoxime;	8-methylthiooctanonitrile oxide;	y
83	CYP83A1	PWYQT-4475	glucosinolate biosynthesis from hexahomomethionine	9-methylthiononanaldoxime;	9-methylthiononanonitrile oxide;	y
84	CYP84A1	PWY-2181	free phenylpropanoid acid biosynthesis	ferulate;	5-hydroxy-ferulic-acid;	na
84	CYP84A4	PWY-2181	free phenylpropanoid acid biosynthesis	ferulate;	5-hydroxy-ferulic-acid;	na
84	CYP84A1	PWY-361	phenylpropanoid biosynthesis	Coniferaldehyde;	5-Hydroxyconiferaldehyde;	y
84	CYP84A4	PWY-361	phenylpropanoid biosynthesis	Coniferaldehyde;	5-Hydroxyconiferaldehyde;	na
84	CYP84A1	PWY-5168	ferulate and sinapate biosynthesis	Coniferaldehyde;	5-Hydroxyconiferaldehyde;	y
84	CYP84A4	PWY-5168	ferulate and sinapate biosynthesis	Coniferaldehyde;	5-Hydroxyconiferaldehyde;	na
85	CYP85A2	PWY-6544	superpathway of C28 brassinosteroid biosynthesis	typhasterol;	7-oxatyphasterol;	na
85	CYP85A1	PWY-699	brassinosteroid biosynthesis I	6-deoxocastasterone; 6-Deoxoteasterone; 3-dehydro-6-deoxoteasterone; 6-Deoxotyphasterol;	teasterone; 3-dehydroTeasterone; typhasterol; Castasterone;	y
85	CYP85A2	PWY-699	brassinosteroid biosynthesis I	6-deoxocastasterone;	Castasterone;	y
86	CYP86A1	PWY-1121	suberin biosynthesis	Lauric Acid; palmitic Acid; Linoleic Acid; Myristic Acid; Oleic Acid;	18-hydroxyOleic Acid; 18-hydroxyLinoleic Acid; 14-hydroxyMyristic Acid; 12-hydroxy-dodecanoic Acid; 16-hydroxypalmitic Acid;	y
86	CYP86A2	PWY-1121	suberin biosynthesis	Oleic Acid;	18-hydroxyOleic Acid;	na
86	CYP86A8	PWY-1121	suberin biosynthesis	Oleic Acid;	18-hydroxyOleic Acid;	na
86	CYP86B1	PWY-1121	suberin biosynthesis	C22 fatty Acid; C24 fatty Acid;	C22 omega-hydroxy fatty Acid; C24 omega-hydroxy fatty Acid;	y
86	CYP86A2	PWY-321	cutin biosynthesis	Lauric Acid;	12-hydroxy-dodecanoic Acid;	y
86	CYP86A4	PWY-321	cutin biosynthesis	palmitic Acid;	16-hydroxypalmitate;	y
86	CYP86A8	PWY-321	cutin biosynthesis	Lauric Acid; palmitic Acid; Myristic Acid; Oleic Acid;	18-hydroxyOleic Acid; 14-hydroxyMyristic Acid; 12-hydroxy-dodecanoic Acid; 16-hydroxypalmitic Acid;	y
86	CYP86A8	PWY-5129	sphingolipid biosynthesis (plants)	ceramide (I);	ceramide (II);	na
86	CYP86A7		cutin synthesis	Lauric Acid;	12-hydroxy-dodecanoic Acid;	na
88	CYP88A3	PWY-5034	GA12 biosynthesis	ent-7alpha-Hydroxykaur-16-en-19-oate;	GA12-aldehyde;	y
88	CYP88A4	PWY-5034	GA12 biosynthesis	GA12-aldehyde;	gibberellin12;	y
90	CYP90A1	PWY-2582	brassinosteroid biosynthesis II	6-deoxocathasterone; cathasterone;	teasterone; 6-Deoxoteasterone;	y
90	CYP90B1	PWY-2582	brassinosteroid biosynthesis II	campestanol; 6-Oxocampestanol;	6-deoxocathasterone; cathasterone;	y
90	CYP90C1	PWY-2582	brassinosteroid biosynthesis II	22-hydroxy-5-ergostan-3-one; 22-hydroxyCampesterol; 22-hydroxyergost-4-en-3-one; 3-epi-6-deoxoCathasterone; 6-deoxocathasterone; cathasterone;	teasterone; 22,23-dihydroxy-4-en-3-one; 22,23-dihydroxyCampesterol; 6-Deoxoteasterone; 3-dehydro-6-deoxoteasterone; 6-Deoxotyphasterol;	y
90	CYP90D1	PWY-2582	brassinosteroid biosynthesis II	22-hydroxy-5-ergostan-3-one; 22-hydroxyCampesterol; 22-hydroxyergost-4-en-3-one; 3-epi-6-deoxoCathasterone; 6-deoxocathasterone; cathasterone;	teasterone; 22,23-dihydroxy-4-en-3-one; 22,23-dihydroxyCampesterol; 6-Deoxoteasterone; 3-dehydro-6-deoxoteasterone; 6-Deoxotyphasterol;	y
90	CYP90A1	PWY-699	brassinosteroid biosynthesis I	cathasterone;	teasterone;	y
90	CYP90B1	PWY-699	brassinosteroid biosynthesis I	campestanol;	6-deoxocathasterone;	y
90	CYP90C1	PWY-699	brassinosteroid biosynthesis I	typhasterol;	Castasterone;	na
90	CYP90D1	PWY-699	brassinosteroid biosynthesis I	6-Deoxotyphasterol;	6-deoxocastasterone;	na
94	CYP94C1	PWY-1121	suberin biosynthesis	Oleic Acid;	18-hydroxyOleic Acid;	na
94	CYP94C1	PWY-321	cutin biosynthesis	12-hydroxy-dodecanoic Acid; 12-oxo-dodecanoic Acid; Lauric Acid;	12-hydroxy-dodecanoic Acid; 12-oxo-dodecanoic Acid; dodecadioic Acid;	y
94	CYP94C1	PWY-5129	sphingolipid biosynthesis (plants)	ceramide (I);	ceramide (II);	na
94	CYP94B3		JA-Ile hydroxylation	jasmonyl-l-isoleucine;	12-hydroxyJA-Ile;	y
96	CYP96A15	PWY-282	cuticular wax biosynthesis	C29 alkane;	14-hydroxyC29 alkane; 14-KetoneC29 alkane;	y
96	CYP96A10	PWY-5129	sphingolipid biosynthesis (plants)	ceramide (I);	ceramide (II);	na
96	CYP96A14P	PWY-5129	sphingolipid biosynthesis (plants)	ceramide (I);	ceramide (II);	na
96	CYP96A15	PWY-5129	sphingolipid biosynthesis (plants)	ceramide (I);	ceramide (II);	na
97	CYP97A3	PWY-5947	lutein biosynthesis	beta-Carotene; beta-cryptoxanthin; alpha-carotene;	beta-cryptoxanthin; zeinoxanthin; Zeaxanthin;	y
97	CYP97C1	PWY-5947	lutein biosynthesis	zeinoxanthin; alpha-carotene;	Lutein; zeinoxanthin;	y
97	CYP97B3		carotenoid hydroxylation pathways	beta-Carotene;	beta-cryptoxanthin; Zeaxanthin;	y
98	CYP98A3	PWY-1121	suberin biosynthesis	p-Coumaroylquinate; p-Coumaroylshikimate;	Chlorogenic acid; caffeoylshikimate;	y
98	CYP98A3	PWY-2181	free phenylpropanoid acid biosynthesis	4-coumarate;	trans-Caffeate;	y
98	CYP98A3	PWY-361	phenylpropanoid biosynthesis	4-coumaroylshikimate;	caffeoylshikimate;	y
98	CYP98A3	PWY-5868	simple coumarins biosynthesis	4-coumaroylshikimate;	caffeoylshikimate;	y
98	CYP98A8	PWY-6442	spermidine hydroxycinnamic acid conjugates biosynthesis	tricoumaroyl spermidine;	tricaffeoyl spermidine;	y
				tris-feruloyl spermidine;	trihydroxyferuloyl spermidine;
98	CYP98A9	PWY-6442	spermidine hydroxycinnamic acid conjugates biosynthesis	tricoumaroyl spermidine;	tricaffeoyl spermidine;	y
701	CYP701A3	PWY-5034	GA12 biosynthesis	ent-kaurene;	ent-kaurenoic Acid;	y
703	CYP703A2	PWY-6733	sporopollenin precursor biosynthesis	Capric Acid; Lauric Acid;	6-hydroxyCapric Acid; 7-hydroxyCapric Acid; 7-hydroxylauric Acid; 8-hydroxylauric Acid;	y
704	CYP704B1	PWY-2724	fatty acid ω-oxidation	palmitic Acid; Myristic Acid; Stearic Acid;	14-hydroxyMyristic Acid; 18-hydroxyStearic Acid; 16-hydroxypalmitic Acid;	y
704	CYP704B1	PWY-6733	sporopollenin precursor biosynthesis	palmitic Acid; Myristic Acid; Stearic Acid;	14-hydroxyMyristic Acid; 18-hydroxyStearic Acid; 16-hydroxypalmitic Acid;	y
705	CYP705A5	PWY-5992	thalianol and derivatives biosynthesis	thalian-diol	degydrothalian-diol	y
708	CYP708A2	PWY-5992	thalianol and derivatives biosynthesis	thalianol	thalian-diol	y
707	CYP707A1	PWY-5271	phaseic acid biosynthesis	Abscisic Acid;	8'-hydroxy-ABA; 9'-hydroxy-ABA;	y
707	CYP707A2	PWY-5271	phaseic acid biosynthesis	Abscisic Acid;	8'-hydroxy-ABA; 9'-hydroxy-ABA;	y
707	CYP707A3	PWY-5271	phaseic acid biosynthesis	Abscisic Acid;	8'-hydroxy-ABA; 9'-hydroxy-ABA;	y
707	CYP707A4	PWY-5271	phaseic acid biosynthesis	Abscisic Acid;	8'-hydroxy-ABA; 9'-hydroxy-ABA;	y
710	CYP710A1	PWY-2541	plant sterol biosynthesis I	beta-Sitosterol;	Stigmasterol;	y
710	CYP710A2	PWY-2541	plant sterol biosynthesis I	24-epi-campesterol; beta-Sitosterol;	Brassicasterol; Stigmasterol;	y
710	CYP710A4			sitosterol;	Stigmasterol;	y
714	CYP714A1		Major GA Biosynthesis and Catabolism	gibberellin12; gibberellin4; gibberellin9;	16alpha,17-epoxidation of GAs12; 16alpha,17-epoxidation of GAs4; 16alpha,17-epoxidation of GAs9;	na
714	CYP714A2		Major GA Biosynthesis and Catabolism	gibberellin12; gibberellin4; gibberellin9;	16alpha,17-epoxidation of GAs12; 16alpha,17-epoxidation of GAs4; 16alpha,17-epoxidation of GAs9;	na
734	CYP734A1	PWY-6546	brassinosteroids inactivation	Brassinolide; Castasterone;	26-Hydroxybrassinolide; 26-hydroxycastasterone;	y
735	CYP735A1	PWY-2681	trans-zeatin biosynthesis	isopentenyladenine riboside diphosphate; isopentenyladenine riboside monophosphate; isopentenyladenine riboside triphosphate;	trans-zeatin riboside diphosphate; trans-zeatin riboside monophosphate; trans-zeatin riboside triphosphate;	y
735	CYP735A2	PWY-2681	trans-zeatin biosynthesis	isopentenyladenine riboside diphosphate; isopentenyladenine riboside monophosphate; isopentenyladenine riboside triphosphate;	trans-zeatin riboside diphosphate; trans-zeatin riboside monophosphate; trans-zeatin riboside triphosphate;	y
Many CYP functions have not clearly defined in scientific literatures. It is marked with “y” means defined, marked with “na”means not defined.
