# Supplementary material for: CYPSI: a structure-based interface for cytochrome P450s and ligands in Arabidopsis thaliana
Source: BMC Bioinformatics. 2012 Dec 20;13:332. doi: 10.1186/1471-2105-13-332 (PMC3598710; doi:10.1186/1471-2105-13-332)
Supplement: Additional file 5: Table S2 — The enzyme-ligand complexes and their key residues. [file 1471-2105-13-332-S5.xls]

## Sheet: Sheet1
Additional File 5 - Table S2. The enzyme-ligand complexes and their key residues
Family	CYPs ID	AGI	Ligand	Key residues	Contacted residues	Data source	Quality	DM simulation time
71	CYP71B15	AT3G26830.1	dihydrocamalexic Acid	273A_VAL	75A_MET,177A_VAL,180A_ALA,181A_GLU,184A_ILE,215A_PHE,273A_VAL,274A_ALA,278A_GLY,340A_THR,344A_LEU,456A_LEU,463A_HEM	O	y
74	CYP74B2	AT4G15440.1	13-Hydroxyoctadecadienoic Acid	197A_LEU,202A_ILE,272A_PHE	86A_LEU,194A_ASN,197A_LEU,198A_ALA,201A_VAL,202A_ILE,205A_ALA,207A_LEU,219A_LEU,272A_PHE,273A_ASN,275A_TYR,276A_GLY,277A_GLY,279A_SER,280A_VAL,338A_PRO,339A_VAL,453A_ILE,454A_LYS,455A_ALA,461A_HEM	O	o
74	CYP74B2	AT4G15440.1	13-hydroperoxy alpha-linolenic Acid	201A_VAL,273A_ASN,454A_LYS	86A_LEU,194A_ASN,197A_LEU,198A_ALA,201A_VAL,202A_ILE,204A_THR,205A_ALA,207A_LEU,219A_LEU,224A_TYR,272A_PHE,273A_ASN,276A_GLY,277A_GLY,279A_SER,280A_VAL,338A_PRO,339A_VAL,453A_ILE,454A_LYS,455A_ALA,461A_HEM	O	o
79	CYP79F2	AT1G16400.1	9-methylthiononanaldoxime	79A_VAL,193A_THR,194A_LEU	76A_LEU,78A_ILE,79A_VAL,91A_THR,190A_ILE,193A_THR,194A_LEU,197A_LEU,226A_VAL,283A_GLU,286A_ILE,287A_ALA,290A_ASP,291A_ASN,351A_SER,352A_ALA,356A_PRO,484A_HEM	M	y
79	CYP79F2	AT1G16400.1	9-methylthiononanaldoxime	79A_VAL,194A_LEU	76A_LEU,78A_ILE,79A_VAL,193A_THR,194A_LEU,197A_LEU,226A_VAL,283A_GLU,286A_ILE,287A_ALA,290A_ASP,291A_ASN,351A_SER,352A_ALA,356A_PRO,469A_ASP,484A_HEM	O	y
79	CYP79F2	AT1G16400.1	pentahomomethionine	193A_THR,197A_LEU	76A_LEU,78A_ILE,79A_VAL,82A_ILE,193A_THR,194A_LEU,197A_LEU,226A_VAL,286A_ILE,287A_ALA,290A_ASP,291A_ASN,356A_PRO,469A_ASP,470A_ALA,484A_HEM	O	y
79	CYP79F2	AT1G16400.1	hexahomomethionine	197A_LEU	76A_LEU,78A_ILE,79A_VAL,193A_THR,194A_LEU,197A_LEU,226A_VAL,286A_ILE,287A_ALA,290A_ASP,291A_ASN,294A_ASN,351A_SER,352A_ALA,355A_VAL,356A_PRO,469A_ASP,470A_ALA,484A_HEM	O	y
79	CYP79F2	AT1G16400.1	homomethionine	469A_ASP	76A_LEU,194A_LEU,197A_LEU,286A_ILE,287A_ALA,290A_ASP,291A_ASN,351A_SER,352A_ALA,355A_VAL,356A_PRO,469A_ASP,470A_ALA,484A_HEM	O	y
79	CYP79F2	AT1G16400.1	4-methylthiobutanaldoxime		76A_LEU,79A_VAL,193A_THR,194A_LEU,197A_LEU,283A_GLU,286A_ILE,287A_ALA,290A_ASP,291A_ASN,484A_HEM	O	y
79	CYP79B2	AT4G39950.1	indole-3-acetaldoxime	200A_PHE,287A_ALA	86A_LEU,87A_SER,88A_ASN,196A_LEU,198A_PHE,200A_PHE,201A_ALA,283A_GLU,286A_MET,287A_ALA,290A_ASP,291A_ASN,351A_VAL,352A_ALA,457A_HEM	O	y
79	CYP79B2	AT4G39950.1	L-TRYPTOPHAN	200A_PHE,287A_ALA	86A_LEU,87A_SER,88A_ASN,196A_LEU,198A_PHE,200A_PHE,201A_ALA,283A_GLU,286A_MET,287A_ALA,290A_ASP,291A_ASN,351A_VAL,352A_ALA,457A_HEM	O	y
79	CYP79A2	AT5G05260.1	phenylacetaldoxime	293A_ASN	77A_THR,91A_ALA,198A_LEU,201A_LEU,285A_GLU,288A_LEU,289A_ALA,292A_ASP,293A_ASN,353A_VAL,354A_ALA,357A_ASN,358A_LEU,468A_LYS,469A_ASN,483A_HEM	O	y
79	CYP79A2	AT5G05260.1	L-PHENYLALANINE		77A_THR,80A_THR,88A_LEU,91A_ALA,92A_VAL,198A_LEU,284A_THR,285A_GLU,288A_LEU,289A_ALA,292A_ASP,293A_ASN,358A_LEU,483A_HEM	O	y
81	CYP81F2	AT5G57220.1	4-hydroxy-3-ylmethylglucosinolate	78A_PHE,268A_SER,271A_LEU	78A_PHE,81A_ALA,82A_LYS,92A_GLY,93A_THR,104A_ARG,191A_ASN,264A_GLY,265A_LEU,267A_LEU,268A_SER,271A_LEU,272A_ALA,276A_THR,336A_ALA,337A_ALA,404A_ARG,469A_HEM	O	y
81	CYP81F2	AT5G57220.1	indol-3-ylmethylglucosinolate	78A_PHE,268A_SER,271A_LEU	78A_PHE,81A_ALA,82A_LYS,92A_GLY,93A_THR,104A_ARG,191A_ASN,264A_GLY,265A_LEU,267A_LEU,268A_SER,271A_LEU,272A_ALA,276A_THR,336A_ALA,337A_ALA,404A_ARG,469A_HEM	O	y
82	CYP82G1	AT3G25180.1	(E)-nerolidol	72A_GLY	68A_ASN,69A_ILE,72A_GLY,75A_VAL,82A_LEU,83A_THR,175A_LEU,178A_CYS,179A_GLU,182A_ALA,270A_LEU,271A_THR,274A_ASP,275A_SER,336A_ALA,338A_LEU,447A_PRO,448A_GLY,465A_HEM	O	y
82	CYP82G1	AT3G25180.1	Geranyl linalool	82A_LEU,270A_LEU	68A_ASN,69A_ILE,72A_GLY,75A_VAL,76A_GLY,79A_ASN,82A_LEU,83A_THR,175A_LEU,178A_CYS,179A_GLU,182A_ALA,270A_LEU,271A_THR,274A_ASP,275A_SER,278A_ILE,335A_PRO,336A_ALA,447A_PRO,448A_GLY,465A_HEM	O	y
82	CYP82G1	AT3G25180.1	4,8,12-trimethyltrideca-1,3,7,11-tetraene	68A_ASN,72A_GLY,270A_LEU,338A_LEU,447A_PRO	19A_LEU,68A_ASN,69A_ILE,71A_PHE,72A_GLY,75A_VAL,76A_GLY,79A_ASN,82A_LEU,83A_THR,171A_TYR,175A_LEU,178A_CYS,179A_GLU,182A_ALA,212A_LEU,266A_LEU,267A_ALA,270A_LEU,271A_THR,336A_ALA,338A_LEU,447A_PRO,448A_GLY,465A_HEM	O	y
83	CYP83A1	AT4G13770.1	7-methylthioheptanaldoxime	78A_HIS,273A_VAL	78A_HIS,89A_ALA,179A_LEU,182A_THR,183A_GLN,215A_PHE,218A_GLN,269A_LEU,270A_ASP,273A_VAL,274A_ALA,277A_ASP,278A_THR,341A_ILE,345A_ILE,472A_HEM	O	y
83	CYP83A1	AT4G13770.1	9-methylthiononanaldoxime	183A_GLN,457A_GLY	75A_HIS,78A_HIS,89A_ALA,183A_GLN,186A_LEU,195A_PHE,270A_ASP,273A_VAL,274A_ALA,278A_THR,341A_ILE,343A_LEU,344A_LEU,345A_ILE,346A_PRO,457A_GLY,458A_LEU,472A_HEM	O	y
83	CYP83A1	AT4G13770.1	phenylacetaldoxime		75A_HIS,78A_HIS,183A_GLN,186A_LEU,274A_ALA,278A_THR,341A_ILE,344A_LEU,345A_ILE,457A_GLY,458A_LEU,472A_HEM	O	y
83	CYP83A1	AT4G13770.1	4-methylthiobutanaldoxime		75A_HIS,78A_HIS,183A_GLN,186A_LEU,274A_ALA,278A_THR,341A_ILE,344A_LEU,345A_ILE,457A_GLY,458A_LEU,472A_HEM	O	y
83	CYP83A1	AT4G13770.1	5-methylthiopentanaldoxime	78A_HIS	75A_HIS,78A_HIS,81A_ILE,82A_SER,87A_ASP,89A_ALA,90A_LEU,270A_ASP,273A_VAL,274A_ALA,278A_THR,341A_ILE,345A_ILE,472A_HEM	O	y
86	CYP86A4	AT1G01600.1	palmitic Acid	82A_THR,199A_PHE,287A_ASP,362A_GLU,475A_THR	25A_MET,26A_HIS,49A_PHE,52A_LYS,55A_GLY,56A_LEU,57A_VAL,80A_GLY,81A_PRO,82A_THR,83A_TRP,87A_PHE,96A_PHE,192A_THR,199A_PHE,283A_LEU,287A_ASP,288A_THR,360A_VAL,361A_PRO,362A_GLU,386A_THR,472A_MET,474A_LEU,475A_THR,491A_HEM	D	o	200ps
86	CYP86A4	AT1G01600.1	palmitic Acid	199A_PHE,362A_GLU,474A_LEU	25A_MET,26A_HIS,49A_PHE,52A_LYS,55A_GLY,56A_LEU,57A_VAL,80A_GLY,81A_PRO,82A_THR,83A_TRP,87A_PHE,96A_PHE,188A_PHE,192A_THR,196A_LEU,199A_PHE,283A_LEU,284A_ALA,287A_ASP,288A_THR,360A_VAL,361A_PRO,362A_GLU,474A_LEU,475A_THR	M	o
86	CYP86A4	AT1G01600.1	palmitic Acid	82A_THR,199A_PHE,360A_VAL,362A_GLU,474A_LEU	18A_LEU,25A_MET,26A_HIS,49A_PHE,52A_LYS,56A_LEU,57A_VAL,80A_GLY,81A_PRO,82A_THR,83A_TRP,87A_PHE,96A_PHE,188A_PHE,192A_THR,196A_LEU,199A_PHE,200A_ILE,280A_ASN,283A_LEU,284A_ALA,287A_ASP,288A_THR,360A_VAL,361A_PRO,362A_GLU,474A_LEU,475A_THR,491A_HEM	O	o
86	CYP86A8	AT2G45970.1	18-hydroxyOleic Acid	75A_LYS,92A_PHE,354A_GLU,467A_LEU	15A_ILE,21A_MET,22A_HIS,25A_ILE,41A_CYS,42A_ALA,75A_LYS,77A_PRO,78A_THR,83A_PHE,92A_PHE,184A_PHE,188A_THR,192A_LEU,195A_PHE,276A_LEU,277A_ALA,280A_ASP,281A_THR,352A_VAL,353A_PRO,354A_GLU,355A_ASP,465A_MET,467A_LEU,468A_THR,469A_LEU,490A_HEM	O	y
86	CYP86A8	AT2G45970.1	14-hydroxyMyristic Acid	75A_LYS,353A_PRO,467A_LEU	21A_MET,22A_HIS,25A_ILE,41A_CYS,42A_ALA,75A_LYS,77A_PRO,78A_THR,83A_PHE,92A_PHE,184A_PHE,195A_PHE,276A_LEU,277A_ALA,280A_ASP,281A_THR,352A_VAL,353A_PRO,354A_GLU,465A_MET,467A_LEU,468A_THR,490A_HEM	O	y
86	CYP86A8	AT2G45970.1	16-hydroxypalmitate	92A_PHE,467A_LEU	21A_MET,22A_HIS,25A_ILE,41A_CYS,42A_ALA,75A_LYS,77A_PRO,78A_THR,83A_PHE,92A_PHE,184A_PHE,188A_THR,192A_LEU,195A_PHE,276A_LEU,277A_ALA,280A_ASP,281A_THR,352A_VAL,353A_PRO,354A_GLU,465A_MET,467A_LEU,468A_THR,490A_HEM	O	y
86	CYP86A8	AT2G45970.1	12-hydroxy-dodecanoic Acid	75A_LYS,92A_PHE,467A_LEU	21A_MET,22A_HIS,25A_ILE,42A_ALA,75A_LYS,77A_PRO,78A_THR,83A_PHE,92A_PHE,184A_PHE,188A_THR,195A_PHE,276A_LEU,277A_ALA,280A_ASP,281A_THR,352A_VAL,353A_PRO,354A_GLU,465A_MET,467A_LEU,468A_THR,469A_LEU,490A_HEM	O	y
86	CYP86A8	AT2G45970.1	Lauric Acid	75A_LYS,92A_PHE,467A_LEU	21A_MET,22A_HIS,25A_ILE,41A_CYS,42A_ALA,75A_LYS,77A_PRO,78A_THR,83A_PHE,92A_PHE,184A_PHE,195A_PHE,276A_LEU,277A_ALA,280A_ASP,281A_THR,352A_VAL,353A_PRO,354A_GLU,465A_MET,467A_LEU,468A_THR,490A_HEM	O	y
86	CYP86A8	AT2G45970.1	palmitic Acid	75A_LYS,92A_PHE,352A_VAL,354A_GLU,467A_LEU	15A_ILE,21A_MET,22A_HIS,25A_ILE,41A_CYS,42A_ALA,75A_LYS,77A_PRO,78A_THR,83A_PHE,92A_PHE,184A_PHE,188A_THR,192A_LEU,195A_PHE,273A_ASN,276A_LEU,277A_ALA,280A_ASP,281A_THR,352A_VAL,353A_PRO,354A_GLU,465A_MET,467A_LEU,468A_THR,490A_HEM	O	y
86	CYP86A8	AT2G45970.1	Tetradecanoic Acid	75A_LYS,92A_PHE,467A_LEU	21A_MET,22A_HIS,25A_ILE,41A_CYS,42A_ALA,75A_LYS,77A_PRO,78A_THR,83A_PHE,92A_PHE,184A_PHE,188A_THR,192A_LEU,195A_PHE,276A_LEU,277A_ALA,280A_ASP,281A_THR,352A_VAL,353A_PRO,354A_GLU,465A_MET,467A_LEU,468A_THR,469A_LEU,490A_HEM	O	y
707	CYP707A2	AT2G29090.1	ABA	78A_LYS,88A_PHE,177A_TYR,319A_LEU	74A_TYR,75A_PRO,78A_LYS,82A_ILE,88A_PHE,177A_TYR,178A_ASN,246A_GLY,249A_PHE,250A_ALA,253A_ASP,254A_THR,318A_VAL,319A_LEU,320A_SER,321A_PHE,323A_PHE,421A_TYR,423A_PRO,438A_HEM	D	y	50ps
707	CYP707A2	AT2G29090.1	ABA	78A_LYS,88A_PHE,249A_PHE,250A_ALA,319A_LEU	74A_TYR,75A_PRO,78A_LYS,82A_ILE,88A_PHE,177A_TYR,178A_ASN,246A_GLY,249A_PHE,250A_ALA,253A_ASP,254A_THR,318A_VAL,319A_LEU,320A_SER,321A_PHE,323A_PHE,421A_TYR,423A_PRO,438A_HEM	M	y
707	CYP707A2	AT2G29090.1	ABA	78A_LYS,88A_PHE,250A_ALA,319A_LEU	74A_TYR,78A_LYS,82A_ILE,88A_PHE,177A_TYR,178A_ASN,246A_GLY,249A_PHE,250A_ALA,253A_ASP,254A_THR,318A_VAL,319A_LEU,320A_SER,321A_PHE,323A_PHE,421A_TYR,423A_PRO,424A_PHE,438A_HEM	O	y
707	CYP707A2	AT2G29090.1	8'-hydroxy-ABA	78A_LYS,88A_PHE,249A_PHE,319A_LEU	74A_TYR,75A_PRO,78A_LYS,82A_ILE,88A_PHE,177A_TYR,178A_ASN,246A_GLY,249A_PHE,250A_ALA,253A_ASP,254A_THR,318A_VAL,319A_LEU,320A_SER,321A_PHE,323A_PHE,421A_TYR,423A_PRO,438A_HEM	D	y	50ps
707	CYP707A4	AT3G19270.1	ABA	74A_TYR,88A_PHE,248A_PHE,318A_ILE	74A_TYR,78A_LYS,82A_ILE,87A_LEU,88A_PHE,176A_TYR,177A_ASN,245A_GLY,248A_PHE,249A_ALA,252A_ASP,253A_THR,317A_ILE,318A_ILE,319A_SER,320A_PHE,321A_THR,322A_PHE,420A_TYR,422A_PRO,438A_HEM	D	y	50ps
707	CYP707A4	AT3G19270.1	ABA	74A_TYR,78A_LYS,249A_ALA,318A_ILE	74A_TYR,78A_LYS,82A_ILE,87A_LEU,88A_PHE,176A_TYR,177A_ASN,245A_GLY,248A_PHE,249A_ALA,252A_ASP,253A_THR,317A_ILE,318A_ILE,319A_SER,320A_PHE,321A_THR,420A_TYR,422A_PRO,438A_HEM	M	y
707	CYP707A4	AT3G19270.1	ABA	78A_LYS,248A_PHE,318A_ILE	74A_TYR,78A_LYS,82A_ILE,88A_PHE,176A_TYR,245A_GLY,248A_PHE,249A_ALA,252A_ASP,253A_THR,317A_ILE,318A_ILE,319A_SER,320A_PHE,321A_THR,322A_PHE,420A_TYR,422A_PRO,423A_PHE,438A_HEM	O	y
707	CYP707A4	AT3G19270.1	8'-hydroxy-ABA	74A_TYR,88A_PHE,248A_PHE,318A_ILE	74A_TYR,78A_LYS,82A_ILE,87A_LEU,88A_PHE,245A_GLY,248A_PHE,249A_ALA,252A_ASP,253A_THR,317A_ILE,318A_ILE,319A_SER,320A_PHE,322A_PHE,420A_TYR,422A_PRO,438A_HEM	D	y	50ps
707	CYP707A1	AT4G19230.1	ABA	78A_LYS,88A_PHE,243A_PHE,244A_ALA,312A_LEU	74A_PHE,78A_LYS,82A_LEU,87A_ILE,88A_PHE,175A_TYR,176A_ASN,240A_GLY,243A_PHE,244A_ALA,247A_ASP,248A_THR,311A_ILE,312A_LEU,313A_SER,414A_TYR,416A_PRO,432A_HEM	D	y	50ps
707	CYP707A1	AT4G19230.1	ABA	74A_PHE,78A_LYS,88A_PHE,243A_PHE,312A_LEU	74A_PHE,78A_LYS,82A_LEU,87A_ILE,88A_PHE,175A_TYR,176A_ASN,240A_GLY,243A_PHE,244A_ALA,247A_ASP,248A_THR,311A_ILE,312A_LEU,414A_TYR,416A_PRO,417A_PHE,432A_HEM	M	y
707	CYP707A1	AT4G19230.1	ABA	78A_LYS,312A_LEU,416A_PRO	74A_PHE,78A_LYS,82A_LEU,87A_ILE,88A_PHE,175A_TYR,176A_ASN,240A_GLY,243A_PHE,244A_ALA,247A_ASP,248A_THR,311A_ILE,312A_LEU,315A_THR,414A_TYR,416A_PRO,417A_PHE,432A_HEM	O	y
707	CYP707A1	AT4G19230.1	8'-hydroxy-ABA	78A_LYS,88A_PHE,247A_ASP,312A_LEU	74A_PHE,78A_LYS,82A_LEU,87A_ILE,88A_PHE,175A_TYR,176A_ASN,240A_GLY,241A_VAL,243A_PHE,244A_ALA,247A_ASP,248A_THR,312A_LEU,414A_TYR,416A_PRO,417A_PHE,432A_HEM	D	y	50ps
707	CYP707A1	AT4G19230.2	ABA	88A_PHE,243A_PHE	78A_LYS,82A_LEU,88A_PHE,175A_TYR,176A_ASN,240A_GLY,243A_PHE,244A_ALA,247A_ASP,248A_THR,312A_LEU,313A_SER,314A_PHE,316A_PHE,417A_HIS,432A_HEM	D	y	50ps
707	CYP707A1	AT4G19230.2	ABA	88A_PHE,312A_LEU	78A_LYS,82A_LEU,88A_PHE,175A_TYR,176A_ASN,240A_GLY,243A_PHE,244A_ALA,247A_ASP,248A_THR,312A_LEU,313A_SER,314A_PHE,316A_PHE,417A_HIS,418A_SER,432A_HEM	M	y
707	CYP707A1	AT4G19230.2	ABA	88A_PHE,312A_LEU,417A_HIS	74A_PHE,78A_LYS,82A_LEU,88A_PHE,175A_TYR,176A_ASN,240A_GLY,243A_PHE,244A_ALA,248A_THR,312A_LEU,313A_SER,314A_PHE,316A_PHE,417A_HIS,432A_HEM	O	y
707	CYP707A1	AT4G19230.2	8'-hydroxy-ABA	88A_PHE	74A_PHE,78A_LYS,82A_LEU,88A_PHE,175A_TYR,176A_ASN,240A_GLY,243A_PHE,244A_ALA,247A_ASP,248A_THR,312A_LEU,313A_SER,314A_PHE,316A_PHE,417A_HIS,418A_SER,432A_HEM	D	y	50ps
707	CYP707A3	AT5G45340.1	ABA	78A_LYS,243A_PHE,312A_LEU	74A_PHE,75A_PRO,78A_LYS,82A_LEU,88A_PHE,176A_ASN,240A_GLY,243A_PHE,244A_ALA,248A_THR,312A_LEU,313A_SER,314A_PHE,315A_THR,316A_PHE,431A_HEM	D	y	50ps
707	CYP707A3	AT5G45340.1	ABA	78A_LYS,240A_GLY,312A_LEU	74A_PHE,75A_PRO,78A_LYS,82A_LEU,88A_PHE,176A_ASN,240A_GLY,243A_PHE,244A_ALA,247A_ASP,248A_THR,312A_LEU,314A_PHE,315A_THR,316A_PHE,431A_HEM	M	y
707	CYP707A3	AT5G45340.1	ABA	78A_LYS,312A_LEU	74A_PHE,75A_PRO,78A_LYS,82A_LEU,88A_PHE,176A_ASN,240A_GLY,243A_PHE,244A_ALA,247A_ASP,248A_THR,312A_LEU,314A_PHE,315A_THR,316A_PHE,414A_TYR,431A_HEM	O	y
707	CYP707A3	AT5G45340.1	8'-hydroxy-ABA	88A_PHE,240A_GLY,243A_PHE,312A_LEU	74A_PHE,75A_PRO,78A_LYS,88A_PHE,240A_GLY,243A_PHE,244A_ALA,248A_THR,312A_LEU,314A_PHE,315A_THR,316A_PHE,431A_HEM	D	y	50ps
707	CYP707A3	AT5G45340.2	ABA	78A_LYS,88A_PHE,312A_LEU,314A_PHE	74A_PHE,78A_LYS,82A_LEU,88A_PHE,175A_TYR,176A_ASN,240A_GLY,243A_PHE,244A_ALA,247A_ASP,312A_LEU,313A_SER,314A_PHE,315A_THR,316A_PHE,378A_HIS,414A_HEM	D	y	50ps
707	CYP707A3	AT5G45340.2	ABA	78A_LYS,88A_PHE,243A_PHE,312A_LEU	74A_PHE,78A_LYS,82A_LEU,88A_PHE,175A_TYR,176A_ASN,240A_GLY,243A_PHE,244A_ALA,247A_ASP,312A_LEU,313A_SER,314A_PHE,315A_THR,316A_PHE,378A_HIS,414A_HEM	M	y
707	CYP707A3	AT5G45340.2	8'-hydroxy-ABA	74A_PHE,243A_PHE,312A_LEU,314A_PHE	74A_PHE,78A_LYS,82A_LEU,88A_PHE,175A_TYR,176A_ASN,240A_GLY,243A_PHE,244A_ALA,247A_ASP,312A_LEU,313A_SER,314A_PHE,315A_THR,316A_PHE,378A_HIS,414A_HEM	O	y
707	CYP707A3	AT5G45340.2	8'-hydroxy-ABA	78A_LYS,312A_LEU	74A_PHE,78A_LYS,82A_LEU,88A_PHE,175A_TYR,176A_ASN,240A_GLY,243A_PHE,244A_ALA,247A_ASP,312A_LEU,313A_SER,314A_PHE,315A_THR,316A_PHE,378A_HIS,414A_HEM	D	y	50ps
735	CYP735A2	AT1G67110.1	trans-zeatin riboside monophosphate	58A_THR,67A_LEU,242A_PHE,243A_THR	50A_LYS,52A_TRP,53A_LEU,55A_GLN,56A_GLN,58A_THR,61A_PHE,62A_ILE,67A_LEU,68A_MET,156A_CYS,239A_THR,242A_PHE,243A_THR,247A_THR,308A_ALA,310A_LEU,312A_PRO,416A_LEU,417A_THR,433A_HEM	O	y
735	CYP735A2	AT1G67110.1	isopentenyladenine riboside monophosphate	58A_THR,416A_LEU	52A_TRP,53A_LEU,55A_GLN,56A_GLN,58A_THR,61A_PHE,62A_ILE,67A_LEU,68A_MET,156A_CYS,159A_ALA,242A_PHE,243A_THR,247A_THR,308A_ALA,310A_LEU,312A_PRO,416A_LEU,417A_THR,433A_HEM	O	y
The ligand docking was completed by "CDOCKER" in DS 2.1. Under the “Data source”, if it marked “O”, means the complex was directly collected from the initial docking complex; “M” means the complex have been under a series of energy minimization; “D” means the complex have been under a MD Simulation and the last conformation was shown here, the time was supplied in the following form. Under the “Q…
